# Supplementary material for: Retinal and Visual Pathways Involvement in Carriers of Friedreich’s Ataxia
Source: Diagnostics (Basel). 2022 Dec 12;12(12):3135. doi: 10.3390/diagnostics12123135 (PMC9777201; doi:10.3390/diagnostics12123135)
Supplement: Supplementary file 1 [file diagnostics-12-03135-s001.zip]

Archive with 1 entries (1 files):
- diagnostics-2060744-supplementary.pdf
